# Supplementary material for: Common Microbial Genital Infections and Their Impact on the Innate Immune Response to HPV in Cervical Cells
Source: Pathogens. 2022 Nov 16;11(11):1361. doi: 10.3390/pathogens11111361 (PMC9697853; doi:10.3390/pathogens11111361)
Supplement: Supplementary file 1 [file pathogens-11-01361-s001.zip]

Archive with 1 entries (1 files):
- pathogens-1961658-supplementary.pdf
